# Supplementary material for: Tetra­aqua­bis(pyridine-3-sulfonato-κN)nickel(II)
Source: Acta Crystallogr Sect E Struct Rep Online. 2008 Apr 16;64(Pt 5):m679. doi: 10.1107/S1600536808010076 (PMC2961246; doi:10.1107/S1600536808010076)
Supplement: Supplementary file 1 [file e-64-0m679-sup1.cif]

##############################################################################
###                                                                        ###
###        Electronic paper (Acta Crystallographica Section E)             ###
###                                                                        ###
##############################################################################
#                                                                            #
# This CIF contains the data in a paper accepted for publication in Acta     #
# Crystallographica Section E. It conforms to the requirements of Notes      #
# for Authors for Section E, and has been peer reviewed under the auspices   #
# of the IUCr Commission on Journals.                                        #
#                                                                            #
# Full details of the Crystallographic Information File format               #
# are given in the paper "The Crystallographic Information File (CIF):       #
# a New Standard Archive File for Crystallography" by S. R. Hall, F. H.      #
# Allen and I. D. Brown [Acta Cryst. (1991), A47, 655-685].                  #
#                                                                            #
# The current version of the core CIF dictionary is obtainable from          #
# ftp://ftp.iucr.org/pub/cif_core.dic. The current version number is 2.4.    #
#                                                                            #
# Software is freely available for graphical display of the structure(s) in  #
# this CIF.  For information consult the CIF home page http://www.iucr.org/  #
# cif/home.html                                                              #
#                                                                            #
# This file may be used for bona fide research purposes within the           #
# scientific community so long as proper attribution is given to the journal # 
# article from which it was obtained.                                        #
#                                                                            #
##############################################################################
                                             
data_I
_audit_creation_method     SHELXL-97
_chemical_name_systematic
;
Tetraaquabis(pyridine-3-sulfonato-\k<i>N</i>)nickel(II)
;
_chemical_name_common     ?
_chemical_formula_moiety     'C10 H16 N2 Ni O10 S2'
_chemical_formula_sum     'C10 H16 N2 Ni O10 S2'
_chemical_formula_iupac     '[Ni (C5 H4 N O3 S)2 (H2 O)4]'
_chemical_formula_weight     447.08
_chemical_melting_point     ?
_symmetry_cell_setting     monoclinic
_symmetry_space_group_name_H-M     'P 21/n'
_symmetry_space_group_name_Hall     '-P 2yn'
loop_
    _symmetry_equiv_pos_as_xyz
    'x, y, z'
    '-x+1/2, y+1/2, -z+1/2'
    '-x, -y, -z'
    'x-1/2, -y-1/2, z-1/2'
_cell_length_a     7.5399(8)
_cell_length_b     12.6939(15)
_cell_length_c     8.7810(8)
_cell_angle_alpha     90.00
_cell_angle_beta     97.419(12)
_cell_angle_gamma     90.00
_cell_volume     833.40(15)
_cell_formula_units_Z     2
_cell_measurement_reflns_used     5256
_cell_measurement_theta_min     2.84
_cell_measurement_theta_max     24.0
_cell_measurement_temperature     295(2)
_exptl_crystal_description     prism
_exptl_crystal_colour     blue
_exptl_crystal_size_max     0.32
_exptl_crystal_size_mid     0.22
_exptl_crystal_size_min     0.20
_exptl_crystal_density_diffrn     1.782
_exptl_crystal_density_meas     ?
_exptl_crystal_density_method     'not measured'
_exptl_crystal_F_000     460
_exptl_absorpt_coefficient_mu     1.469
_exptl_absorpt_correction_type     multi-scan
_exptl_absorpt_process_details     '(ABSCOR; Higashi, 1995)'
_exptl_absorpt_correction_T_min     0.660
_exptl_absorpt_correction_T_max     0.745
_exptl_special_details
;
;
_diffrn_ambient_temperature     295(2)
_diffrn_radiation_type     MoK\a
_diffrn_radiation_wavelength     0.71073
_diffrn_radiation_source     'fine-focus sealed tube'
_diffrn_radiation_monochromator     graphite
_diffrn_measurement_device_type     'Rigaku R-AXIS RAPID IP'
_diffrn_measurement_method     \w
_diffrn_detector_area_resol_mean     10.0
_diffrn_reflns_number     8877
_diffrn_reflns_av_R_equivalents     0.0186
_diffrn_reflns_av_sigmaI/netI     0.0128
_diffrn_reflns_theta_min     2.84
_diffrn_reflns_theta_max     25.39
_diffrn_reflns_theta_full     25.39
_diffrn_measured_fraction_theta_max     0.995
_diffrn_measured_fraction_theta_full     0.995
_diffrn_reflns_limit_h_min     -9
_diffrn_reflns_limit_h_max     9
_diffrn_reflns_limit_k_min     -15
_diffrn_reflns_limit_k_max     15
_diffrn_reflns_limit_l_min     -9
_diffrn_reflns_limit_l_max     10
_diffrn_standards_number     0
_diffrn_standards_interval_count     0
_diffrn_standards_interval_time     0
_diffrn_standards_decay_%     ?
_refine_special_details
;
Refinement of <i>F</i>^2^ against ALL reflections. The weighted <i>R</i>-factor
<i>wR</i> and goodness of fit <i>S</i> are based on <i>F</i>^2^, conventional
<i>R</i>-factors <i>R</i> are based on <i>F</i>, with <i>F</i> set to zero for
negative <i>F</i>^2^. The threshold expression of <i>F</i>^2^ >
\s(<i>F</i>^2^) is used only for calculating <i>R</i>-factors(gt) <i>etc</i>.
and is not relevant to the choice of reflections for refinement.
<i>R</i>-factors based on <i>F</i>^2^ are statistically about twice as large
as those based on <i>F</i>, and <i>R</i>- factors based on ALL data will be
even larger.
;
_reflns_number_total     1524
_reflns_number_gt     1449
_reflns_threshold_expression     I>2\s(I)
_refine_ls_structure_factor_coef     Fsqd
_refine_ls_matrix_type     full
_refine_ls_R_factor_all     0.0250
_refine_ls_R_factor_gt     0.0237
_refine_ls_wR_factor_gt     0.0639
_refine_ls_wR_factor_ref     0.0646
_refine_ls_goodness_of_fit_ref     1.059
_refine_ls_restrained_S_all     1.059
_refine_ls_number_reflns     1524
_refine_ls_number_parameters     115
_refine_ls_number_restraints     0
_refine_ls_hydrogen_treatment     constr
_refine_ls_weighting_scheme     calc
_refine_ls_weighting_details
         'calc w=1/[\s^2^(Fo^2^)+(0.0323P)^2^+0.5265P] where P=(Fo^2^+2Fc^2^)/3'
_atom_sites_solution_hydrogens     geom
_atom_sites_solution_primary     direct
_atom_sites_solution_secondary     difmap
_refine_ls_shift/su_max     0.000
_refine_ls_shift/su_mean     0.000
_refine_diff_density_max     0.289
_refine_diff_density_min     -0.367
_refine_ls_extinction_method     none
_refine_ls_extinction_coef     ?
loop_
    _atom_type_symbol
    _atom_type_description
    _atom_type_scat_dispersion_real
    _atom_type_scat_dispersion_imag
    _atom_type_scat_source
    'C' 'C' 0.0033 0.0016
                         'International Tables Vol C Tables 4.2.6.8 and 6.1.1.4'
    'H' 'H' 0.0000 0.0000
                         'International Tables Vol C Tables 4.2.6.8 and 6.1.1.4'
    'N' 'N' 0.0061 0.0033
                         'International Tables Vol C Tables 4.2.6.8 and 6.1.1.4'
    'O' 'O' 0.0106 0.0060
                         'International Tables Vol C Tables 4.2.6.8 and 6.1.1.4'
    'Ni' 'Ni' 0.3393 1.1124
                         'International Tables Vol C Tables 4.2.6.8 and 6.1.1.4'
    'S' 'S' 0.1246 0.1234
                         'International Tables Vol C Tables 4.2.6.8 and 6.1.1.4'
_computing_data_collection     'PROCESS-AUTO (Rigaku, 1998)'
_computing_cell_refinement     'PROCESS-AUTO (Rigaku, 1998)'
_computing_data_reduction     'CrystalStructure (Rigaku/MSC, 2002)'
_computing_structure_solution     'SIR92 (Altomare <i>et al.</i>,  1993)'
_computing_structure_refinement     'SHELXL97 (Sheldrick, 2008)'
_computing_molecular_graphics     'ORTEP-3 for Windows (Farrugia, 1997)'
_computing_publication_material     'WinGX (Farrugia, 1999)'
loop_
    _atom_site_type_symbol
    _atom_site_label
    _atom_site_fract_x
    _atom_site_fract_y
    _atom_site_fract_z
    _atom_site_U_iso_or_equiv
    _atom_site_adp_type
    _atom_site_calc_flag
    _atom_site_refinement_flags
    _atom_site_occupancy
    _atom_site_disorder_assembly
    _atom_site_disorder_group
    Ni Ni 0.5000 0.5000 0.5000 0.02883(13) Uani d S 1 . .
    S S 0.45204(7) 0.75905(4) -0.03581(6) 0.03407(15) Uani d . 1 . .
    N N1 0.5850(2) 0.54221(13) 0.28948(18) 0.0307(3) Uani d . 1 . .
    O O1 0.76142(19) 0.48676(11) 0.60868(18) 0.0388(3) Uani d . 1 . .
    H H1B 0.8326 0.5397 0.5900 0.058 Uiso d R 1 . .
    H H1A 0.8182 0.4333 0.5998 0.058 Uiso d R 1 . .
    O O2 0.50231(19) 0.34035(11) 0.45010(17) 0.0411(3) Uani d . 1 . .
    H H2A 0.5076 0.3156 0.3615 0.062 Uiso d R 1 . .
    H H2B 0.4194 0.3021 0.4815 0.062 Uiso d R 1 . .
    O O3 0.5370(3) 0.76975(16) -0.1732(2) 0.0687(6) Uani d . 1 . .
    O O4 0.4828(2) 0.85025(12) 0.0624(2) 0.0554(5) Uani d . 1 . .
    O O5 0.2658(2) 0.73019(12) -0.06337(19) 0.0481(4) Uani d . 1 . .
    C C1 0.7217(3) 0.49242(15) 0.2368(3) 0.0370(5) Uani d . 1 . .
    H H1 0.7768 0.4372 0.2943 0.044 Uiso calc R 1 . .
    C C2 0.7839(3) 0.51907(18) 0.1020(3) 0.0452(5) Uani d . 1 . .
    H H2 0.8783 0.4819 0.0693 0.054 Uiso calc R 1 . .
    C C3 0.7053(3) 0.60162(17) 0.0150(3) 0.0405(5) Uani d . 1 . .
    H H3 0.7461 0.6218 -0.0762 0.049 Uiso calc R 1 . .
    C C4 0.5641(2) 0.65298(14) 0.0684(2) 0.0298(4) Uani d . 1 . .
    C C5 0.5074(3) 0.62143(15) 0.2044(2) 0.0320(4) Uani d . 1 . .
    H H5 0.4116 0.6565 0.2384 0.038 Uiso calc R 1 . .
loop_
    _atom_site_aniso_label
    _atom_site_aniso_U_11
    _atom_site_aniso_U_22
    _atom_site_aniso_U_33
    _atom_site_aniso_U_12
    _atom_site_aniso_U_13
    _atom_site_aniso_U_23
    Ni 0.0309(2) 0.0273(2) 0.0284(2) 0.00105(13) 0.00426(14) 0.00418(13)
    S 0.0419(3) 0.0278(3) 0.0317(3) 0.0027(2) 0.0018(2) 0.00399(19)
    N1 0.0329(8) 0.0290(8) 0.0302(8) 0.0016(7) 0.0037(6) 0.0034(7)
    O1 0.0336(7) 0.0355(8) 0.0467(9) 0.0018(6) 0.0031(6) 0.0056(6)
    O2 0.0512(9) 0.0328(8) 0.0409(8) -0.0017(6) 0.0122(7) -0.0002(6)
    O3 0.0861(14) 0.0758(13) 0.0491(11) 0.0261(11) 0.0269(10) 0.0305(9)
    O4 0.0591(10) 0.0297(8) 0.0707(11) 0.0048(7) -0.0174(8) -0.0095(8)
    O5 0.0441(9) 0.0358(8) 0.0600(10) 0.0039(7) -0.0103(7) -0.0022(7)
    C1 0.0360(11) 0.0328(11) 0.0417(12) 0.0064(8) 0.0034(9) 0.0061(8)
    C2 0.0417(12) 0.0431(12) 0.0542(14) 0.0126(10) 0.0188(10) 0.0065(10)
    C3 0.0455(12) 0.0393(11) 0.0395(12) 0.0036(9) 0.0154(9) 0.0055(9)
    C4 0.0337(9) 0.0255(9) 0.0295(10) -0.0002(7) 0.0016(8) 0.0005(7)
    C5 0.0333(9) 0.0314(10) 0.0313(10) 0.0041(8) 0.0047(8) 0.0004(8)
_geom_special_details
;
All e.s.d.'s (except the e.s.d. in the dihedral angle between two l.s. planes)
are estimated using the full covariance matrix. The cell e.s.d.'s are taken
into account individually in the estimation of e.s.d.'s in distances, angles
and torsion angles; correlations between e.s.d.'s in cell parameters are only
used when they are defined by crystal symmetry. An approximate (isotropic)
treatment of cell e.s.d.'s is used for estimating e.s.d.'s involving l.s.
planes.
;
loop_
    _geom_bond_atom_site_label_1
    _geom_bond_atom_site_label_2
    _geom_bond_site_symmetry_2
    _geom_bond_distance
    _geom_bond_publ_flag
    Ni O1 3_666 2.0828(14) ?
    Ni O1 . 2.0828(14) y
    Ni O2 3_666 2.0739(14) ?
    Ni O2 . 2.0739(14) y
    Ni N1 3_666 2.1026(16) ?
    Ni N1 . 2.1026(16) y
    S O5 . 1.4412(16) ?
    S O3 . 1.4438(18) ?
    S O4 . 1.4445(16) ?
    S C4 . 1.7788(19) ?
    N1 C1 . 1.341(3) ?
    N1 C5 . 1.341(2) ?
    O1 H1B . 0.8886 ?
    O1 H1A . 0.8115 ?
    O2 H2A . 0.8450 ?
    O2 H2B . 0.8642 ?
    C1 C2 . 1.370(3) ?
    C1 H1 . 0.9300 ?
    C2 C3 . 1.384(3) ?
    C2 H2 . 0.9300 ?
    C3 C4 . 1.381(3) ?
    C3 H3 . 0.9300 ?
    C4 C5 . 1.379(3) ?
    C5 H5 . 0.9300 ?
loop_
    _geom_angle_atom_site_label_1
    _geom_angle_atom_site_label_2
    _geom_angle_atom_site_label_3
    _geom_angle_site_symmetry_1
    _geom_angle_site_symmetry_3
    _geom_angle
    _geom_angle_publ_flag
    O2 Ni O2 3_666 . 180.0 ?
    O2 Ni O1 3_666 3_666 89.12(6) ?
    O2 Ni O1 . 3_666 90.88(6) ?
    O2 Ni O1 3_666 . 90.88(6) ?
    O2 Ni O1 . . 89.12(6) ?
    O1 Ni O1 3_666 . 180.0 ?
    O2 Ni N1 3_666 3_666 92.95(6) ?
    O2 Ni N1 . 3_666 87.05(6) ?
    O1 Ni N1 3_666 3_666 92.61(6) ?
    O1 Ni N1 . 3_666 87.39(6) ?
    O2 Ni N1 3_666 . 87.05(6) ?
    O2 Ni N1 . . 92.95(6) ?
    O1 Ni N1 3_666 . 87.39(6) ?
    O1 Ni N1 . . 92.61(6) ?
    N1 Ni N1 3_666 . 180.0 ?
    O5 S O3 . . 114.30(12) ?
    O5 S O4 . . 112.45(10) ?
    O3 S O4 . . 111.67(12) ?
    O5 S C4 . . 106.36(9) ?
    O3 S C4 . . 105.58(10) ?
    O4 S C4 . . 105.69(9) ?
    C1 N1 C5 . . 117.40(17) ?
    C1 N1 Ni . . 121.22(13) ?
    C5 N1 Ni . . 121.36(13) ?
    Ni O1 H1B . . 114.4 ?
    Ni O1 H1A . . 120.2 ?
    H1B O1 H1A . . 106.0 ?
    Ni O2 H2A . . 124.1 ?
    Ni O2 H2B . . 117.1 ?
    H2A O2 H2B . . 101.9 ?
    N1 C1 C2 . . 123.07(19) ?
    N1 C1 H1 . . 118.5 ?
    C2 C1 H1 . . 118.5 ?
    C1 C2 C3 . . 119.6(2) ?
    C1 C2 H2 . . 120.2 ?
    C3 C2 H2 . . 120.2 ?
    C4 C3 C2 . . 117.6(2) ?
    C4 C3 H3 . . 121.2 ?
    C2 C3 H3 . . 121.2 ?
    C5 C4 C3 . . 119.71(18) ?
    C5 C4 S . . 119.06(14) ?
    C3 C4 S . . 121.23(15) ?
    N1 C5 C4 . . 122.60(18) ?
    N1 C5 H5 . . 118.7 ?
    C4 C5 H5 . . 118.7 ?
loop_
    _geom_hbond_atom_site_label_D
    _geom_hbond_atom_site_label_H
    _geom_hbond_atom_site_label_A
    _geom_hbond_site_symmetry_A
    _geom_hbond_distance_DH
    _geom_hbond_distance_HA
    _geom_hbond_distance_DA
    _geom_hbond_angle_DHA
    _geom_hbond_publ_flag
    O1 H1A O3 2_645 0.81 2.39 3.162(3) 158 y
    O1 H1A O4 2_645 0.81 2.44 3.119(2) 142 y
    O1 H1B O4 4_676 0.89 1.83 2.722(2) 177 y
    O2 H2A O3 3_665 0.84 1.97 2.787(2) 163 y
    O2 H2B O5 2_545 0.86 1.89 2.748(2) 174 y
    C1 H1 O4 2_645 0.93 2.34 3.212(3) 155 y
data_global
_journal_date_recd_electronic     2008-04-08
_journal_date_accepted     2008-04-13
_journal_name_full     'Acta Crystallographica, Section E'
_journal_year     2008
_journal_volume     64
_journal_issue      5
_journal_page_first     m679
_journal_page_last     m679
_journal_paper_category     QM
_journal_coeditor_code     OM2227
_publ_contact_author_name     'Prof. Duan-Jun Xu'
_publ_contact_author_address
;
Department of Chemistry
Zhejiang University
Hangzhou, 310027
P.R.China
;
_publ_contact_author_email     xudj@mail.hz.zj.cn
_publ_section_title
;
Tetraaquabis(pyridine-3-sulfonato-\k<i>N</i>)nickel(II)
;
loop_
    _publ_author_name
    _publ_author_address
    'Bing-Yu Zhang'
;
Department of Chemistry
Zhejiang University, Hangzhou 310027
People's Republic of China
;
    'Jing-Jing Nie'
;
Department of Chemistry
Zhejiang University, Hangzhou 310027
People's Republic of China
;
    'Duan-Jun Xu'
;
Department of Chemistry
Zhejiang University, Hangzhou 310027
People's Republic of China
;
