# Supplementary material for: Tetra­aqua­bis(pyridine-3-sulfonato-κN)nickel(II)
Source: Acta Crystallogr Sect E Struct Rep Online. 2008 Apr 16;64(Pt 5):m679. doi: 10.1107/S1600536808010076 (PMC2961246; doi:10.1107/S1600536808010076)
Supplement: Supplementary file 2 [file e-64-0m679-Isup2.hkl]

#
# h,k,l, Fc-squared, Fo-squared, sigma(Fo-squared) and status flag
#
data_I
_shelx_title ' p in P2(1)/n'
_shelx_refln_list_code          4
_shelx_F_calc_maximum      131.20
_exptl_crystal_F_000       460.00
_reflns_d_resolution_high  0.8287
 
loop_
 _symmetry_equiv_pos_as_xyz
 'x, y, z'
 '-x+1/2, y+1/2, -z+1/2'
 '-x, -y, -z'
 'x-1/2, -y-1/2, z-1/2'
 
_cell_length_a     7.5399
_cell_length_b    12.6939
_cell_length_c     8.7810
_cell_angle_alpha  90.000
_cell_angle_beta   97.419
_cell_angle_gamma  90.000
 
_shelx_F_squared_multiplier     1.000
 
loop_
 _refln_index_h
 _refln_index_k
 _refln_index_l
 _refln_F_squared_calc
 _refln_F_squared_meas
 _refln_F_squared_sigma
 _refln_observed_status
   2   0   0     9879.32    10065.55    102.40 o
   4   0   0    15188.02    15281.47    121.93 o
   6   0   0       48.93       48.61      2.13 o
   8   0   0      124.79      121.05      4.93 o
   1   1   0     8717.33     8442.74     62.38 o
   2   1   0       36.05       34.66      0.92 o
   3   1   0     2684.37     2742.90     19.67 o
   4   1   0      151.16      128.81      2.00 o
   5   1   0      544.44      544.97      4.79 o
   6   1   0      234.48      223.33      3.06 o
   7   1   0      201.27      197.73      3.55 o
   8   1   0       40.57       44.05      3.86 o
   9   1   0      108.68      104.41      8.96 o
   0   2   0      197.74      201.47      3.99 o
   1   2   0      604.09      607.09      5.26 o
   2   2   0     4050.27     3983.93     29.66 o
   3   2   0      489.99      547.74      5.40 o
   4   2   0      253.53      269.71      3.04 o
   5   2   0      120.50      142.79      2.23 o
   6   2   0      157.21      155.49      3.00 o
   7   2   0       48.91       47.47      2.04 o
   8   2   0      381.26      369.32      6.28 o
   1   3   0     1175.01     1329.38     10.69 o
   2   3   0     1537.52     1630.29     13.31 o
   3   3   0     1716.61     1739.85     13.42 o
   4   3   0      308.06      299.00      3.29 o
   5   3   0      141.20      131.07      2.27 o
   6   3   0      417.45      406.23      4.67 o
   7   3   0      236.67      220.18      3.81 o
   8   3   0        0.67        0.04      0.79 o
   0   4   0    13619.38    13201.98    122.86 o
   1   4   0      226.39      240.63      2.64 o
   2   4   0       20.12       39.79      1.94 o
   3   4   0       15.09       14.19      0.73 o
   4   4   0     2066.49     2090.74     13.20 o
   5   4   0       10.39       14.47      0.90 o
   6   4   0       69.49       68.74      1.90 o
   7   4   0       22.90       22.79      1.48 o
   8   4   0       38.17       35.54      2.04 o
   1   5   0      404.71      402.82      4.04 o
   2   5   0      128.76      114.52      2.03 o
   3   5   0      824.53      802.51      6.46 o
   4   5   0       51.19       53.51      1.39 o
   5   5   0      189.96      193.74      3.29 o
   6   5   0      344.37      341.28      4.62 o
   7   5   0      258.98      273.43      4.70 o
   8   5   0       13.13       15.51      1.52 o
   0   6   0     2104.59     2385.29     20.98 o
   1   6   0      373.80      403.76      4.08 o
   2   6   0      527.75      568.12      4.35 o
   3   6   0      514.41      505.66      4.77 o
   4   6   0     1243.29     1241.73     11.03 o
   5   6   0       45.39       40.96      1.87 o
   6   6   0      331.29      336.92      5.01 o
   7   6   0        3.77        5.09      0.96 o
   8   6   0      378.73      385.00      6.14 o
   1   7   0     3264.07     3166.41     64.58 o
   2   7   0      326.51      344.31      3.53 o
   3   7   0     2039.65     1992.09     12.87 o
   4   7   0      808.19      792.90      7.65 o
   5   7   0      370.73      347.27      4.87 o
   6   7   0       48.65       51.86      2.11 o
   7   7   0      157.48      153.37      3.59 o
   8   7   0        5.52        7.75      1.48 o
   0   8   0     8669.01     8552.55     81.18 o
   1   8   0       29.78       29.77      1.45 o
   2   8   0     1048.36     1000.54      7.51 o
   3   8   0       92.85       90.54      1.87 o
   4   8   0     2708.31     2626.99     19.15 o
   5   8   0       15.59       14.56      1.28 o
   6   8   0       93.75       90.67      2.65 o
   7   8   0        6.26        7.07      1.11 o
   1   9   0       11.40       15.37      1.11 o
   2   9   0      108.19      107.90      2.21 o
   3   9   0       52.47       48.92      1.52 o
   4   9   0        6.35        5.94      0.87 o
   5   9   0      590.43      596.05      7.03 o
   6   9   0      185.69      190.89      3.92 o
   7   9   0      189.08      205.74      4.33 o
   0  10   0      101.11       90.43      2.99 o
   1  10   0       35.52       35.37      1.60 o
   2  10   0      597.40      561.87      5.88 o
   3  10   0      252.58      242.77      3.68 o
   4  10   0      171.38      171.53      4.83 o
   5  10   0        2.13        1.32      0.89 o
   6  10   0      127.19      134.92      4.10 o
   1  11   0      928.16      925.91      9.07 o
   2  11   0       83.13       83.80      3.51 o
   3  11   0      615.59      621.65      7.87 o
   4  11   0      152.14      148.52      4.64 o
   5  11   0      371.87      363.53      9.88 o
   6  11   0       61.86       63.68      3.65 o
   0  12   0     1524.79     1487.58     17.00 o
   1  12   0        0.77        1.43      0.75 o
   2  12   0      475.15      469.81      7.75 o
   3  12   0      180.00      171.81      4.00 o
   4  12   0      595.48      584.34     10.09 o
   5  12   0       69.42       75.43      3.79 o
   1  13   0        1.15        0.47      1.09 o
   2  13   0       71.27       81.34      3.79 o
   3  13   0        8.25        4.93      1.69 o
   4  13   0       86.28       84.84      6.41 o
   0  14   0       51.71       45.64      4.47 o
   1  14   0        6.74        4.78      1.33 o
   2  14   0       24.79       26.45      2.60 o
   3  14   0      122.43      138.93     10.08 o
   1  15   0      241.84      239.20      7.65 o
  -9   0   1      415.36      448.37     17.62 o
  -7   0   1     1102.29     1085.79     16.17 o
  -5   0   1       44.16       32.54      1.57 o
  -3   0   1      343.35      346.38      6.41 o
  -1   0   1     5183.28     5009.79     59.86 o
   1   0   1       23.61       36.49      1.53 o
   3   0   1      558.02      588.83     13.70 o
   5   0   1      523.85      508.15      6.66 o
   7   0   1      920.23      880.28     10.81 o
  -9   1   1       54.47       73.22      5.32 o
  -8   1   1      537.62      538.39      7.84 o
  -7   1   1      100.16      104.40      3.33 o
  -6   1   1      280.50      257.80      3.72 o
  -5   1   1      357.74      342.67      3.75 o
  -4   1   1     1408.95     1350.53      9.61 o
  -3   1   1       61.17       50.16      1.28 o
  -2   1   1     2409.48     2501.40     17.38 o
  -1   1   1       62.75       73.82      1.53 o
   0   1   1     4519.33     4700.68     38.05 o
   1   1   1      921.69      968.41      7.97 o
   2   1   1     9767.51     9969.10     65.37 o
   3   1   1      312.80      254.92      3.10 o
   4   1   1     2745.40     2775.54     15.81 o
   5   1   1      832.07      815.17      6.44 o
   6   1   1      816.13      803.78      6.79 o
   7   1   1       19.26       17.35      1.19 o
   8   1   1      170.05      163.53      3.75 o
  -9   2   1       48.65       43.47      3.72 o
  -8   2   1       11.75       12.99      1.52 o
  -7   2   1       21.35       24.73      1.74 o
  -6   2   1      182.47      183.80      3.12 o
  -5   2   1      734.88      716.18      6.04 o
  -4   2   1      133.14      141.54      2.20 o
  -3   2   1     2042.56     1944.86     17.24 o
  -2   2   1       13.51       15.58      0.67 o
  -1   2   1    10174.65    10018.92     81.19 o
   0   2   1      804.06      771.60     15.54 o
   1   2   1    16043.33    15163.46    102.27 o
   2   2   1      857.27      896.58      7.38 o
   3   2   1     5688.26     5881.51     34.34 o
   4   2   1       35.50       44.64      1.19 o
   5   2   1      652.12      683.03      5.73 o
   6   2   1       34.60       37.16      1.43 o
   7   2   1       14.11       16.35      1.15 o
   8   2   1        2.40        2.82      0.85 o
  -8   3   1      255.06      267.59      6.44 o
  -7   3   1       93.28       85.56      2.72 o
  -6   3   1       26.66       29.79      1.43 o
  -5   3   1      763.96      771.02      6.47 o
  -4   3   1      634.22      658.41      5.39 o
  -3   3   1      822.84      956.22      7.53 o
  -2   3   1      325.09      351.11      3.97 o
  -1   3   1        0.09        0.00      0.76 o
   0   3   1      789.78      842.32      7.12 o
   1   3   1    13017.97    12608.97     83.16 o
   2   3   1       48.57       76.54      2.27 o
   3   3   1      300.76      261.65      3.03 o
   4   3   1      197.77      194.14      2.48 o
   5   3   1      945.40      921.83      7.06 o
   6   3   1        4.29        6.39      0.77 o
   7   3   1       38.44       42.35      1.67 o
   8   3   1       16.47       18.24      1.59 o
  -8   4   1       20.41       23.25      2.08 o
  -7   4   1      400.15      407.17      5.36 o
  -6   4   1       14.03       16.60      1.18 o
  -5   4   1      369.76      367.55      4.07 o
  -4   4   1      330.28      336.46      3.81 o
  -3   4   1      345.96      369.20      4.35 o
  -2   4   1       87.28      105.45      2.15 o
  -1   4   1        3.68        4.85      1.06 o
   0   4   1      472.19      555.52      4.79 o
   1   4   1     1245.60     1390.85     11.72 o
   2   4   1       75.23       86.84      1.56 o
   3   4   1      160.32      185.19      2.22 o
   4   4   1       91.17      113.41      1.90 o
   5   4   1      619.26      606.20      5.39 o
   6   4   1       68.92       68.20      1.79 o
   7   4   1      317.42      328.51      5.21 o
   8   4   1        0.12        0.00      0.74 o
  -8   5   1      190.35      177.04      4.69 o
  -7   5   1       74.92       79.96      2.36 o
  -6   5   1      246.64      240.32      4.51 o
  -5   5   1       67.54       62.73      1.87 o
  -4   5   1     1489.09     1466.37     10.00 o
  -3   5   1      134.99      145.91      2.06 o
  -2   5   1     1874.61     1758.12     11.48 o
  -1   5   1       20.29       24.59      1.12 o
   0   5   1     5465.19     5539.19     41.05 o
   1   5   1     1857.47     1954.69     18.15 o
   2   5   1     3377.47     3447.07     19.68 o
   3   5   1     1320.19     1318.55      9.95 o
   4   5   1     1265.40     1216.45      8.87 o
   5   5   1     1285.14     1235.50      9.42 o
   6   5   1      507.68      495.61      5.85 o
   7   5   1       40.20       38.25      2.00 o
   8   5   1       30.40       27.70      1.94 o
  -8   6   1       77.01       86.82      3.61 o
  -7   6   1       67.98       66.17      2.42 o
  -6   6   1        4.26        4.39      0.84 o
  -5   6   1     1313.19     1310.74     10.41 o
  -4   6   1      128.44      121.44      2.12 o
  -3   6   1     1709.79     1679.64     10.90 o
  -2   6   1      275.04      297.36      3.42 o
  -1   6   1     5352.92     5277.40     30.81 o
   0   6   1      220.58      238.73      2.76 o
   1   6   1     4817.21     4791.40     28.36 o
   2   6   1       28.55       33.08      0.94 o
   3   6   1     1665.54     1632.43     12.51 o
   4   6   1        1.93        4.74      0.84 o
   5   6   1      797.96      795.46      7.06 o
   6   6   1      151.74      145.11      3.05 o
   7   6   1       68.67       69.77      2.49 o
   8   6   1        4.79        4.69      1.31 o
  -8   7   1      331.72      347.88      7.57 o
  -7   7   1       88.48       87.19      2.72 o
  -6   7   1      245.48      262.31      4.62 o
  -5   7   1     1048.08     1035.09      9.63 o
  -4   7   1     1629.86     1628.65     12.84 o
  -3   7   1       18.29       19.73      1.85 o
  -2   7   1      353.90      375.24      3.80 o
  -1   7   1        5.52        4.22      0.49 o
   0   7   1     1751.35     1804.91     13.31 o
   1   7   1      854.50      899.33      7.13 o
   2   7   1      323.79      325.10      3.70 o
   3   7   1      126.55      115.21      2.48 o
   4   7   1     1282.12     1239.81      9.34 o
   5   7   1      102.38      108.14      5.18 o
   6   7   1      573.34      571.38      7.05 o
   7   7   1        0.01        0.00      0.70 o
  -7   8   1      205.72      204.33      4.20 o
  -6   8   1       23.45       19.03      1.45 o
  -5   8   1       59.63       59.39      2.05 o
  -4   8   1      114.50      108.54      2.51 o
  -3   8   1      110.44      118.17      2.10 o
  -2   8   1      174.94      180.28      2.50 o
  -1   8   1      128.56      128.98      2.68 o
   0   8   1        1.50        3.35      0.68 o
   1   8   1        8.28        9.80      1.16 o
   2   8   1      311.77      325.01      3.62 o
   3   8   1       18.81       23.57      1.10 o
   4   8   1        0.50        2.64      0.60 o
   5   8   1      197.53      202.61      3.29 o
   6   8   1      193.26      199.30      3.99 o
   7   8   1      372.07      373.37      6.50 o
  -7   9   1      119.31      139.17      5.02 o
  -6   9   1       21.11       22.02      1.58 o
  -5   9   1       12.64       14.00      1.25 o
  -4   9   1      336.33      314.62      4.94 o
  -3   9   1      361.27      340.66      6.35 o
  -2   9   1     1252.77     1214.90      9.53 o
  -1   9   1       49.31       53.79      1.84 o
   0   9   1      296.89      275.74      3.86 o
   1   9   1        4.46        3.26      0.72 o
   2   9   1      929.58      912.07      7.89 o
   3   9   1      143.94      140.62      3.38 o
   4   9   1        8.80       10.05      1.11 o
   5   9   1      270.12      255.72      5.39 o
   6   9   1      108.48      107.06      3.69 o
   7   9   1       29.42       32.17      2.54 o
  -6  10   1        0.12        0.00      0.77 o
  -5  10   1      243.64      246.29      5.82 o
  -4  10   1        8.62        7.43      1.08 o
  -3  10   1     1802.87     1803.05     15.61 o
  -2  10   1       97.87      101.62      2.43 o
  -1  10   1     2188.46     2154.23     15.74 o
   0  10   1      256.00      262.72      4.04 o
   1  10   1     1628.37     1594.45     14.75 o
   2  10   1      132.84      138.79      3.30 o
   3  10   1      555.09      532.16      8.19 o
   4  10   1      216.49      221.52      4.50 o
   5  10   1       54.43       49.88      2.67 o
   6  10   1        2.21        3.36      1.19 o
  -6  11   1       41.75       44.42      2.67 o
  -5  11   1      137.91      142.96      4.01 o
  -4  11   1      391.65      383.96      7.48 o
  -3  11   1       48.67       43.68      3.67 o
  -2  11   1       42.02       46.71      2.11 o
  -1  11   1       59.22       56.77      2.23 o
   0  11   1       75.77       86.03      2.69 o
   1  11   1      362.54      363.17      5.65 o
   2  11   1        8.73        7.98      1.18 o
   3  11   1       73.10       73.48      2.65 o
   4  11   1       46.46       51.62      2.46 o
   5  11   1      151.57      138.42      4.78 o
   6  11   1       63.67       71.12      4.45 o
  -5  12   1      142.65      138.30      5.60 o
  -4  12   1      270.04      270.83      6.41 o
  -3  12   1      227.85      206.93      6.94 o
  -2  12   1        1.24        0.45      0.78 o
  -1  12   1       19.50       19.71      1.63 o
   0  12   1        3.70        3.05      1.04 o
   1  12   1       30.78       34.59      2.33 o
   2  12   1      170.56      163.57      3.96 o
   3  12   1       75.74       87.41      3.03 o
   4  12   1       59.93       66.42      4.26 o
   5  12   1      195.62      229.56      7.26 o
  -4  13   1      548.71      517.12     14.78 o
  -3  13   1      132.64      140.65      9.22 o
  -2  13   1      892.64      913.15     11.83 o
  -1  13   1      127.35      134.57      4.67 o
   0  13   1      827.81      811.87      9.82 o
   1  13   1       14.29       18.91      1.70 o
   2  13   1      770.68      805.30      9.99 o
   3  13   1      224.04      216.78      4.84 o
   4  13   1      235.03      227.60      6.32 o
  -3  14   1      300.19      295.27     15.05 o
  -2  14   1       78.25       77.13      4.53 o
  -1  14   1      297.21      285.30      7.07 o
   0  14   1        4.87        5.07      1.61 o
   1  14   1      229.57      222.95      5.46 o
   2  14   1       13.01       11.05      2.33 o
   3  14   1       47.01       45.86      3.17 o
  -1  15   1       50.03       49.18      3.88 o
   0  15   1       23.68       25.69      2.67 o
   1  15   1       16.99       20.17      2.47 o
  -8   0   2      123.17      138.59      5.32 o
  -6   0   2      544.15      572.47     10.00 o
  -4   0   2     5187.01     5244.29     43.99 o
  -2   0   2     2903.16     2795.13     27.39 o
   0   0   2    17213.54    15977.92    282.04 o
   2   0   2     4588.59     4693.63     45.30 o
   4   0   2     2541.37     2683.90     22.09 o
   6   0   2      234.60      255.79      4.95 o
   8   0   2        3.10        2.92      1.11 o
  -9   1   2       76.48       69.04      5.15 o
  -8   1   2      134.31      148.22      3.91 o
  -7   1   2      301.39      302.96      5.40 o
  -6   1   2      908.97      872.52      9.29 o
  -5   1   2     1878.92     1853.31     12.97 o
  -4   1   2      831.48      832.58      6.59 o
  -3   1   2      100.72       97.55      1.70 o
  -2   1   2     1876.94     1956.38     15.48 o
  -1   1   2     5701.97     5830.59     48.09 o
   0   1   2      235.75      252.94      2.76 o
   1   1   2      613.77      641.42      5.96 o
   2   1   2        9.77        3.29      0.55 o
   3   1   2     3232.98     3322.13     19.28 o
   4   1   2      840.47      814.44      6.18 o
   5   1   2      108.61      103.13      2.01 o
   6   1   2       50.89       54.87      1.70 o
   7   1   2      342.76      334.40      4.38 o
   8   1   2       19.64       20.78      1.41 o
  -9   2   2        0.91        0.79      1.52 o
  -8   2   2      541.89      522.58      7.68 o
  -7   2   2       15.71       19.13      1.65 o
  -6   2   2      381.80      357.52      5.34 o
  -5   2   2        6.24        7.52      0.79 o
  -4   2   2      333.84      316.33      3.44 o
  -3   2   2      147.22      173.64      2.25 o
  -2   2   2       68.15       46.42      1.30 o
  -1   2   2       14.83       15.84      1.21 o
   0   2   2     1276.10     1241.95     11.39 o
   1   2   2     1465.73     1461.07     10.87 o
   2   2   2     1550.57     1617.90     12.34 o
   3   2   2      161.04      170.80      2.30 o
   4   2   2      129.79      124.60      2.00 o
   5   2   2       66.06       78.37      1.95 o
   6   2   2     1678.96     1638.35     11.45 o
   7   2   2       30.69       32.12      1.54 o
   8   2   2      141.70      137.65      3.13 o
  -8   3   2       44.94       40.89      2.32 o
  -7   3   2      405.00      402.55      6.20 o
  -6   3   2      430.03      419.32      5.44 o
  -5   3   2      562.81      533.90      5.40 o
  -4   3   2      109.61      144.08      2.08 o
  -3   3   2      176.91      109.00      2.10 o
  -2   3   2        0.02        2.51      0.59 o
  -1   3   2     2501.74     2441.61     17.08 o
   0   3   2     3555.74     3782.10     31.48 o
   1   3   2       47.31       43.98      1.05 o
   2   3   2     1868.76     1868.97     12.16 o
   3   3   2     6196.73     6326.52     39.53 o
   4   3   2      983.99      935.74      6.89 o
   5   3   2      502.57      483.37      4.75 o
   6   3   2      480.95      488.29      5.13 o
   7   3   2      827.55      821.98      7.54 o
   8   3   2        6.17        6.74      1.06 o
  -8   4   2      234.55      242.72      5.08 o
  -7   4   2       25.32       33.49      1.99 o
  -6   4   2      227.15      224.06      3.57 o
  -5   4   2      109.54      104.02      2.21 o
  -4   4   2     1455.39     1400.00      9.49 o
  -3   4   2      590.92      624.69      5.23 o
  -2   4   2     1352.13     1189.93      8.78 o
  -1   4   2      739.49      731.32      6.20 o
   0   4   2     1705.55     1545.59     11.47 o
   1   4   2      444.90      476.22      4.51 o
   2   4   2     2226.99     2245.77     13.52 o
   3   4   2     1282.66     1318.46      9.07 o
   4   4   2      557.26      615.66      5.46 o
   5   4   2       22.24       28.18      1.22 o
   6   4   2      135.14      141.44      2.79 o
   7   4   2        1.43        1.75      0.66 o
   8   4   2       12.82       14.77      1.58 o
  -8   5   2        0.70        2.19      1.04 o
  -7   5   2      348.36      360.11      5.87 o
  -6   5   2      344.56      330.50      4.50 o
  -5   5   2      980.85      971.25      8.85 o
  -4   5   2       13.54       23.79      2.41 o
  -3   5   2      752.81      798.30      6.89 o
  -2   5   2       53.46       70.17      1.93 o
  -1   5   2     4935.53     5181.06     32.28 o
   0   5   2     6243.28     6551.87     42.96 o
   1   5   2       29.62       21.28      0.68 o
   2   5   2     4554.75     4610.15     25.89 o
   3   5   2     3902.58     3851.40     21.14 o
   4   5   2     2299.45     2243.80     15.48 o
   5   5   2       58.02       61.70      2.01 o
   6   5   2       94.84       91.79      2.30 o
   7   5   2      756.58      765.82      8.26 o
   8   5   2        0.00        0.02      1.48 o
  -8   6   2      361.62      361.65      7.02 o
  -7   6   2       19.33       23.49      1.96 o
  -6   6   2      273.36      265.40      4.30 o
  -5   6   2        3.05        5.19      0.80 o
  -4   6   2      713.49      673.93     12.43 o
  -3   6   2       13.74       18.39      0.87 o
  -2   6   2     1898.14     2000.50     13.17 o
  -1   6   2      187.31      179.35      2.73 o
   0   6   2      450.75      507.63      4.56 o
   1   6   2      126.56      179.06      2.47 o
   2   6   2     3283.04     3289.27     19.26 o
   3   6   2      155.21      156.29      2.43 o
   4   6   2      440.63      417.81      8.78 o
   5   6   2        0.42        1.19      1.24 o
   6   6   2     1176.45     1141.40      9.68 o
   7   6   2       91.20       90.28      2.82 o
  -8   7   2      119.91      130.68      4.68 o
  -7   7   2      165.06      158.83      3.63 o
  -6   7   2       92.79       99.14      2.88 o
  -5   7   2      397.21      376.22      5.46 o
  -4   7   2       49.65       54.28      1.75 o
  -3   7   2     1226.27     1174.91      8.97 o
  -2   7   2       65.28       63.58      1.49 o
  -1   7   2     2251.00     2234.55     15.45 o
   0   7   2      597.54      606.40      5.39 o
   1   7   2      543.27      500.31      5.93 o
   2   7   2      501.35      486.46      4.96 o
   3   7   2     1003.69     1009.96      8.48 o
   4   7   2      612.63      592.53      6.49 o
   5   7   2        2.15        4.56      1.43 o
   6   7   2      175.88      171.60      3.83 o
   7   7   2      103.54      102.84      3.91 o
  -7   8   2       21.94       28.67      1.84 o
  -6   8   2       90.90       91.88      2.86 o
  -5   8   2        4.67        9.87      1.14 o
  -4   8   2      952.81      939.23      9.52 o
  -3   8   2       84.65       74.94      1.93 o
  -2   8   2     1772.94     1741.95     11.39 o
  -1   8   2       50.88       44.82      1.37 o
   0   8   2     2528.57     2453.30     16.17 o
   1   8   2      123.45      123.63      2.28 o
   2   8   2      717.99      648.98      6.81 o
   3   8   2      184.53      191.30      3.48 o
   4   8   2      125.20      126.60      3.96 o
   5   8   2       17.04       19.82      1.52 o
   6   8   2        2.83       10.33      2.68 o
   7   8   2        6.13        8.87      1.81 o
  -7   9   2        6.87        7.97      1.14 o
  -6   9   2      298.54      302.96      5.02 o
  -5   9   2      185.91      200.22      4.06 o
  -4   9   2      160.00      159.78      3.84 o
  -3   9   2       32.02       24.98      2.05 o
  -2   9   2      382.66      373.01      5.19 o
  -1   9   2      692.91      708.49      7.78 o
   0   9   2       39.56       37.81      1.95 o
   1   9   2       10.39        9.02      0.94 o
   2   9   2       81.97      107.66      8.04 o
   3   9   2      418.55      415.09      5.55 o
   4   9   2      218.87      213.31      4.03 o
   5   9   2       22.13       27.53      1.79 o
   6   9   2       14.04       13.46      1.89 o
  -6  10   2       22.34       20.95      2.25 o
  -5  10   2       22.71       25.21      2.72 o
  -4  10   2        2.48        2.81      1.03 o
  -3  10   2        0.93        0.03      0.83 o
  -2  10   2       25.96       26.41      2.12 o
  -1  10   2       38.57       38.31      1.86 o
   0  10   2        5.85        4.16      1.24 o
   1  10   2       25.94       33.14      3.26 o
   2  10   2       19.62       24.39      1.70 o
   3  10   2      201.93      208.50      4.34 o
   4  10   2       51.81       57.27      2.30 o
   5  10   2       14.31       17.80      1.70 o
   6  10   2      225.10      242.80      8.89 o
  -6  11   2       53.06       51.85      3.27 o
  -5  11   2      198.80      206.63      5.66 o
  -4  11   2       36.04       41.93      2.72 o
  -3  11   2      638.22      648.59     10.10 o
  -2  11   2       59.33       58.99      2.97 o
  -1  11   2     1352.71     1318.73     12.75 o
   0  11   2        2.84        2.78      0.93 o
   1  11   2     1017.30     1007.66     10.83 o
   2  11   2       59.09       58.77      2.49 o
   3  11   2      576.19      562.39      7.84 o
   4  11   2       15.95       15.70      1.64 o
   5  11   2       94.88       98.46      3.76 o
  -5  12   2       59.33       59.69      3.40 o
  -4  12   2      558.70      590.07     10.78 o
  -3  12   2      164.35      179.64      7.09 o
  -2  12   2     1692.23     1686.58     20.79 o
  -1  12   2       79.12       76.41      2.83 o
   0  12   2     1489.95     1458.19     14.24 o
   1  12   2        1.95        3.16      1.14 o
   2  12   2      788.70      766.22      9.52 o
   3  12   2      277.66      266.78      5.34 o
   4  12   2       97.87       89.61      3.88 o
   5  12   2       20.97       19.65      2.84 o
  -4  13   2       32.09       37.99      4.42 o
  -3  13   2      114.94      110.62      4.33 o
  -2  13   2        0.02        0.00      0.99 o
  -1  13   2      380.54      368.95      6.95 o
   0  13   2       28.01       31.56      2.12 o
   1  13   2       47.00       44.22      2.42 o
   2  13   2       23.59       25.24      1.98 o
   3  13   2      159.37      158.37      4.23 o
   4  13   2      123.13      126.04      4.74 o
  -3  14   2       30.58       30.24      3.02 o
  -2  14   2      164.29      166.09      6.88 o
  -1  14   2        2.21        1.20      1.30 o
   0  14   2       59.88       58.36      2.78 o
   1  14   2      111.78      109.71      3.52 o
   2  14   2      206.13      208.23      4.94 o
   3  14   2      189.82      190.32      6.92 o
   0  15   2       48.90       50.17      2.96 o
  -7   0   3      453.19      426.29      9.07 o
  -5   0   3      503.56      515.61      8.75 o
  -3   0   3     1014.71     1121.86     12.71 o
  -1   0   3      809.61      884.23     10.02 o
   1   0   3      932.52     1036.25     11.97 o
   3   0   3     2782.23     2763.42     22.26 o
   5   0   3     1445.93     1420.45     14.18 o
   7   0   3     1161.41     1118.47     13.14 o
  -8   1   3      120.95      121.63      3.54 o
  -7   1   3      147.42      150.90      3.64 o
  -6   1   3     1082.37     1058.95     10.65 o
  -5   1   3      271.75      278.75      4.59 o
  -4   1   3     1264.48     1238.73      9.73 o
  -3   1   3      190.02      177.41      2.65 o
  -2   1   3     4786.45     4918.77     36.57 o
  -1   1   3      163.82      136.45      1.90 o
   0   1   3      992.26      971.72     12.84 o
   1   1   3     1546.87     1418.74     11.41 o
   2   1   3     2738.71     2700.82     16.94 o
   3   1   3      833.55      779.78      5.80 o
   4   1   3     1312.05     1313.29      9.48 o
   5   1   3      796.74      812.32      6.76 o
   6   1   3      727.58      710.79      6.60 o
   7   1   3       37.26       41.12      1.75 o
   8   1   3      277.51      277.72      4.34 o
  -8   2   3       29.75       32.29      2.14 o
  -7   2   3      103.95      112.82      3.16 o
  -6   2   3      347.50      359.42      5.40 o
  -5   2   3     3316.07     3324.47     22.88 o
  -4   2   3      331.82      323.12      3.89 o
  -3   2   3     1490.29     1457.79     11.66 o
  -2   2   3     2664.36     2863.57     22.28 o
  -1   2   3     9199.55     8725.06     57.57 o
   0   2   3      909.29      979.63      8.58 o
   1   2   3       42.36       69.65      1.48 o
   2   2   3      204.75      196.42      2.38 o
   3   2   3     1445.12     1478.72     10.69 o
   4   2   3      147.65      138.83      2.21 o
   5   2   3       15.69       11.20      1.29 o
   6   2   3       11.81        8.99      0.94 o
   7   2   3       98.16      100.64      2.46 o
   8   2   3       76.60       72.62      2.38 o
  -8   3   3        3.51        4.23      1.10 o
  -7   3   3      241.87      234.48      4.64 o
  -6   3   3      604.77      569.49      7.14 o
  -5   3   3      451.53      426.69      5.09 o
  -4   3   3      611.21      609.00      5.95 o
  -3   3   3      374.99      380.71      4.46 o
  -2   3   3     1362.69     1498.11     10.58 o
  -1   3   3      217.30      254.45      4.50 o
   0   3   3      276.05      275.57      4.11 o
   1   3   3     1720.04     1686.35     11.08 o
   2   3   3       44.69       68.85      1.74 o
   3   3   3      711.47      680.59      5.71 o
   4   3   3      127.46      124.10      3.28 o
   5   3   3      576.78      576.35      5.45 o
   6   3   3       34.45       37.14      1.55 o
   7   3   3        1.07        3.49      0.78 o
   8   3   3      106.09      111.92      3.32 o
  -8   4   3      138.49      145.48      3.90 o
  -7   4   3       19.17       20.08      1.61 o
  -6   4   3       64.32       59.66      2.21 o
  -5   4   3      259.25      250.90      3.52 o
  -4   4   3      996.68     1017.24      8.06 o
  -3   4   3       12.94       13.07      0.90 o
  -2   4   3      276.13      315.38      3.36 o
  -1   4   3      298.16      360.17      3.52 o
   0   4   3      384.00      413.72      4.46 o
   1   4   3      212.50      215.09      2.35 o
   2   4   3       82.45       75.21      1.47 o
   3   4   3      550.17      524.08      4.85 o
   4   4   3       78.86       76.25      1.68 o
   5   4   3      870.54      838.77      8.46 o
   6   4   3        6.77        6.80      0.84 o
   7   4   3      489.20      477.76      5.94 o
  -8   5   3       13.95       18.44      1.77 o
  -7   5   3      553.99      532.14      8.74 o
  -6   5   3      570.98      548.38      7.08 o
  -5   5   3      506.02      481.86      6.13 o
  -4   5   3      461.33      434.24      4.62 o
  -3   5   3       33.08       29.49      1.21 o
  -2   5   3     1105.77      992.20      7.38 o
  -1   5   3      244.92      264.46      2.96 o
   0   5   3     1114.94     1105.12     14.83 o
   1   5   3     2037.15     2049.56     12.58 o
   2   5   3      378.19      362.97      4.54 o
   3   5   3      172.23      149.85      2.35 o
   4   5   3      442.80      427.78      4.63 o
   5   5   3      232.17      226.86      4.12 o
   6   5   3      153.56      148.03      3.22 o
   7   5   3       22.53       20.35      1.90 o
  -8   6   3        3.10        0.87      1.14 o
  -7   6   3       81.49       76.74      3.37 o
  -6   6   3       10.02        8.12      1.16 o
  -5   6   3     1861.11     1820.61     13.41 o
  -4   6   3        2.56        3.80      0.63 o
  -3   6   3      568.74      512.11      5.40 o
  -2   6   3       19.34       25.51      0.99 o
  -1   6   3     5222.93     5155.21     32.43 o
   0   6   3      132.81      138.51      1.81 o
   1   6   3      608.68      574.85      5.91 o
   2   6   3      324.05      326.07      4.35 o
   3   6   3     1188.28     1159.76     10.28 o
   4   6   3      588.25      587.61      6.85 o
   5   6   3       16.13       23.30      1.72 o
   6   6   3      135.95      139.10      3.51 o
   7   6   3       10.81       10.80      1.38 o
  -7   7   3       50.22       61.12      3.21 o
  -6   7   3      334.56      319.60      4.90 o
  -5   7   3      207.51      203.42      3.37 o
  -4   7   3      134.82      141.29      3.41 o
  -3   7   3      262.24      262.27      4.00 o
  -2   7   3      729.94      750.75      7.52 o
  -1   7   3       43.46       43.25      1.41 o
   0   7   3     1820.48     1861.43     13.89 o
   1   7   3      153.69      156.71      2.89 o
   2   7   3     1337.55     1323.00     11.19 o
   3   7   3      936.09      887.59      8.78 o
   4   7   3     1653.95     1636.28     14.53 o
   5   7   3      232.48      228.83      4.79 o
   6   7   3      362.57      376.74      8.00 o
   7   7   3       11.15        8.51      1.42 o
  -7   8   3      129.10      134.55      5.34 o
  -6   8   3       10.68       10.08      1.51 o
  -5   8   3      100.44       97.30      4.03 o
  -4   8   3       18.27       22.92      2.51 o
  -3   8   3       12.77       11.42      1.10 o
  -2   8   3      869.43      860.93      9.60 o
  -1   8   3      176.23      189.31      4.64 o
   0   8   3       35.28       36.25      2.54 o
   1   8   3      373.00      390.80      4.99 o
   2   8   3     1096.37     1081.99      9.92 o
   3   8   3      978.78      971.45      9.53 o
   4   8   3        7.06       11.42      1.21 o
   5   8   3      469.13      479.73      6.71 o
   6   8   3      173.81      190.50      4.29 o
  -7   9   3      115.97      115.60      8.02 o
  -6   9   3      301.45      307.84      6.18 o
  -5   9   3       63.48       62.28      3.08 o
  -4   9   3      407.10      396.71      7.57 o
  -3   9   3        2.13        1.51      0.87 o
  -2   9   3     1362.32     1352.01     17.91 o
  -1   9   3        2.74        2.02      1.07 o
   0   9   3      499.58      509.47      5.94 o
   1   9   3      350.92      336.84      5.26 o
   2   9   3      689.35      649.88      7.27 o
   3   9   3       34.96       36.34      1.89 o
   4   9   3       26.40       30.05      1.96 o
   5   9   3      162.15      150.45      3.69 o
   6   9   3       14.50       14.90      1.77 o
  -6  10   3       45.90       54.92      3.21 o
  -5  10   3      386.16      406.96      8.06 o
  -4  10   3        6.05        5.91      1.36 o
  -3  10   3      739.67      778.36     12.97 o
  -2  10   3       75.10       75.35      3.20 o
  -1  10   3     1951.09     1926.15     16.56 o
   0  10   3       38.82       37.20      2.13 o
   1  10   3      616.58      582.98      7.58 o
   2  10   3       50.80       59.25      2.21 o
   3  10   3      470.55      452.01      7.91 o
   4  10   3       97.31      104.80      3.33 o
   5  10   3        7.05        5.43      1.04 o
   6  10   3       25.33       35.40      2.89 o
  -6  11   3       36.73       34.53      3.39 o
  -5  11   3       31.65       28.79      2.52 o
  -4  11   3        2.74        2.71      1.19 o
  -3  11   3       28.25       25.66      2.41 o
  -2  11   3       82.15       77.28      3.39 o
  -1  11   3        4.30        3.85      0.96 o
   0  11   3      121.10      129.60      3.40 o
   1  11   3       18.12       21.89      1.74 o
   2  11   3      207.42      187.11      4.29 o
   3  11   3       46.17       54.84      5.13 o
   4  11   3      194.80      206.69      4.81 o
   5  11   3       24.24       30.35      2.50 o
  -5  12   3       11.40       11.94      2.23 o
  -4  12   3      418.49      451.07      8.85 o
  -3  12   3       26.99       27.81      3.02 o
  -2  12   3       95.72       97.60      3.87 o
  -1  12   3       49.14       41.08      3.63 o
   0  12   3       62.61       60.03      2.63 o
   1  12   3       82.65       87.43      2.99 o
   2  12   3      297.00      283.61      8.49 o
   3  12   3      418.96      400.77      6.87 o
   4  12   3       10.64       11.75      2.31 o
  -4  13   3       87.91       94.76      4.94 o
  -3  13   3        1.25        0.00      1.06 o
  -2  13   3      293.93      296.61      7.04 o
  -1  13   3       38.94       47.36      3.76 o
   0  13   3      441.25      455.18      7.20 o
   1  13   3       90.08       93.97      3.30 o
   2  13   3      485.55      466.02      7.52 o
   3  13   3      102.84      109.74      4.08 o
  -2  14   3       28.10       26.00      2.94 o
  -1  14   3      453.05      440.15      9.12 o
   0  14   3       65.59       61.07      3.15 o
   1  14   3      188.52      197.54      5.25 o
   2  14   3       22.00       17.99      2.04 o
  -8   0   4       65.13       89.34      4.60 o
  -6   0   4     1311.81     1307.05     17.63 o
  -4   0   4     4090.20     3996.44     40.44 o
  -2   0   4     9690.40     9624.51    150.45 o
   0   0   4     4408.67     4361.76     42.52 o
   2   0   4     1033.07     1022.69     13.13 o
   4   0   4        3.39        2.38      0.75 o
   6   0   4       24.59       23.14      1.89 o
  -8   1   4       56.11       59.91      2.69 o
  -7   1   4        3.67        3.63      0.95 o
  -6   1   4      262.58      264.11      4.58 o
  -5   1   4     2021.41     1963.76     16.19 o
  -4   1   4      345.56      375.51      4.80 o
  -3   1   4      534.55      523.87      4.97 o
  -2   1   4     1344.82     1492.68     11.52 o
  -1   1   4     6742.33     6903.93     46.17 o
   0   1   4        9.45       35.04      1.44 o
   1   1   4      994.32      970.60     13.94 o
   2   1   4      180.93      199.52      2.56 o
   3   1   4      211.66      205.23      3.03 o
   4   1   4      417.46      412.19      4.92 o
   5   1   4      465.51      460.40      4.87 o
   6   1   4        0.11        1.00      0.66 o
   7   1   4       53.14       51.27      1.95 o
  -8   2   4       76.16       72.28      2.93 o
  -7   2   4       56.17       58.27      2.47 o
  -6   2   4        1.52        4.29      2.18 o
  -5   2   4       82.49       87.73      2.58 o
  -4   2   4       11.31       12.17      0.91 o
  -3   2   4       15.18       19.18      1.05 o
  -2   2   4      139.90      177.78      2.31 o
  -1   2   4       15.05        9.27      0.71 o
   0   2   4      196.21      218.79      3.11 o
   1   2   4      198.53      214.21      2.48 o
   2   2   4     2339.45     2250.57     14.74 o
   3   2   4       21.48       22.18      0.97 o
   4   2   4      471.39      433.89      5.06 o
   5   2   4       16.59       16.12      1.13 o
   6   2   4     1260.56     1252.57      9.83 o
   7   2   4       33.26       31.84      1.64 o
  -8   3   4       81.38       75.13      2.91 o
  -7   3   4       11.25       13.37      1.45 o
  -6   3   4      611.81      620.27      7.62 o
  -5   3   4      696.82      688.89      7.63 o
  -4   3   4       57.31       59.67      1.67 o
  -3   3   4      347.07      315.93      4.12 o
  -2   3   4      333.60      390.36      3.90 o
  -1   3   4     1743.52     1707.59     12.92 o
   0   3   4     1410.52     1377.85     11.13 o
   1   3   4      988.92      982.88      7.01 o
   2   3   4      446.91      441.87      4.21 o
   3   3   4      294.90      283.90      3.43 o
   4   3   4      369.79      349.96      3.88 o
   5   3   4      471.02      447.89      4.82 o
   6   3   4        1.86        1.74      0.66 o
   7   3   4       27.57       23.04      1.58 o
  -8   4   4      152.46      158.61      4.14 o
  -7   4   4        0.14        0.32      0.82 o
  -6   4   4      640.18      618.25      7.64 o
  -5   4   4        8.37        9.43      1.05 o
  -4   4   4     1642.82     1657.90     11.79 o
  -3   4   4       32.02       38.02      1.34 o
  -2   4   4     4699.35     4580.33     27.27 o
  -1   4   4       18.22       22.39      1.76 o
   0   4   4      894.04      864.58      7.95 o
   1   4   4       19.20       17.83      0.94 o
   2   4   4     1203.15     1211.29      9.35 o
   3   4   4       57.25       60.87      1.74 o
   4   4   4       33.67       33.31      1.96 o
   5   4   4        3.95        4.49      0.90 o
   6   4   4        1.09        0.88      0.77 o
   7   4   4       19.59       22.50      3.25 o
  -8   5   4       68.70       60.12      3.03 o
  -7   5   4       11.10       12.62      1.42 o
  -6   5   4      102.06       97.42      2.81 o
  -5   5   4      458.64      458.14      5.55 o
  -4   5   4       86.70       86.68      2.15 o
  -3   5   4      127.02      129.96      2.42 o
  -2   5   4      182.08      205.57      2.85 o
  -1   5   4     1534.36     1544.79     11.64 o
   0   5   4     1550.04     1567.10     12.74 o
   1   5   4      458.17      493.01      4.90 o
   2   5   4      429.92      409.26      4.55 o
   3   5   4      816.12      818.97      8.23 o
   4   5   4      707.03      699.21      8.35 o
   5   5   4      275.14      276.66      4.78 o
   6   5   4       29.97       37.04      2.13 o
   7   5   4      136.84      148.94      4.28 o
  -8   6   4      118.51      137.68      7.15 o
  -7   6   4       13.69        9.93      1.47 o
  -6   6   4       24.25       28.59      2.32 o
  -5   6   4       63.84       63.18      2.34 o
  -4   6   4       26.78       30.00      1.66 o
  -3   6   4        9.44        7.24      0.98 o
  -2   6   4      151.73      159.10      3.01 o
  -1   6   4      154.27      166.03      2.75 o
   0   6   4       29.79       28.99      1.35 o
   1   6   4      251.74      264.62      3.88 o
   2   6   4     1404.21     1401.08     11.79 o
   3   6   4      450.23      441.00      5.73 o
   4   6   4      408.69      396.46      5.67 o
   5   6   4       55.74       65.57      2.53 o
   6   6   4      938.02      956.92     10.64 o
   7   6   4        7.64        5.58      2.24 o
  -7   7   4      175.57      199.40      6.56 o
  -6   7   4       44.02       43.72      2.80 o
  -5   7   4     1119.35     1086.31     16.39 o
  -4   7   4       14.70       14.01      1.28 o
  -3   7   4     1428.01     1377.36     12.38 o
  -2   7   4      228.84      237.64      3.89 o
  -1   7   4     1114.75     1065.99      9.18 o
   0   7   4     1641.23     1628.64     13.90 o
   1   7   4      957.43      912.63      8.64 o
   2   7   4      910.10      903.20      8.85 o
   3   7   4       59.77       63.90      2.23 o
   4   7   4      601.08      574.58      7.18 o
   5   7   4      179.05      173.59      5.18 o
   6   7   4        2.06        2.58      0.97 o
  -7   8   4       30.06       25.33      3.53 o
  -6   8   4      560.23      541.92     10.85 o
  -5   8   4        7.88        7.56      1.68 o
  -4   8   4     1024.48     1031.81     11.72 o
  -3   8   4       29.52       28.35      1.84 o
  -2   8   4     1817.85     1779.47     18.62 o
  -1   8   4      262.87      263.60      4.32 o
   0   8   4     1229.70     1179.13     10.38 o
   1   8   4        3.69        3.57      0.76 o
   2   8   4      694.04      656.57      7.41 o
   3   8   4        2.99        5.88      0.97 o
   4   8   4      102.86      100.29      2.91 o
   5   8   4       34.84       35.53      2.09 o
   6   8   4       26.21       27.59      2.05 o
  -6   9   4       71.07       92.99      5.07 o
  -5   9   4      184.46      181.07      5.14 o
  -4   9   4        8.80        9.19      1.53 o
  -3   9   4      102.31       99.45      4.10 o
  -2   9   4       54.63       50.52      2.80 o
  -1   9   4      279.55      278.95      5.90 o
   0   9   4        2.20        2.35      0.73 o
   1   9   4      194.47      204.73      3.78 o
   2   9   4        2.89        3.08      0.84 o
   3   9   4      797.47      784.71      8.80 o
   4   9   4       37.46       39.57      2.12 o
   5   9   4      545.55      528.85      7.51 o
   6   9   4        8.26       11.51      1.98 o
  -6  10   4       38.62       33.65      2.75 o
  -5  10   4      179.82      180.20      6.68 o
  -4  10   4        2.30        2.62      1.19 o
  -3  10   4       86.50       89.32      3.56 o
  -2  10   4       45.86       50.11      2.83 o
  -1  10   4       19.07       19.82      2.01 o
   0  10   4       61.21       60.70      2.46 o
   1  10   4        3.90        3.50      1.14 o
   2  10   4      311.46      330.07      5.24 o
   3  10   4       30.89       28.13      1.84 o
   4  10   4      516.10      485.62      6.99 o
   5  10   4        5.63        7.68      1.29 o
  -5  11   4      353.57      375.13      8.07 o
  -4  11   4       90.63       95.43      4.04 o
  -3  11   4      290.05      294.62      6.85 o
  -2  11   4      154.10      142.12      6.21 o
  -1  11   4      311.23      299.28      6.63 o
   0  11   4        0.52        1.30      0.86 o
   1  11   4      532.08      525.75      7.57 o
   2  11   4        0.10        1.04      0.87 o
   3  11   4       88.05       84.41      3.19 o
   4  11   4        2.39        2.90      0.96 o
  -4  12   4      369.61      380.72      8.27 o
  -3  12   4        1.41        0.00      1.14 o
  -2  12   4      406.36      408.32      8.29 o
  -1  12   4       30.22       30.44      3.08 o
   0  12   4      371.12      363.41      6.84 o
   1  12   4       22.86       17.64      1.73 o
   2  12   4      156.80      166.27      4.31 o
   3  12   4       69.88       59.42      3.03 o
   4  12   4       35.10       31.83      6.53 o
  -3  13   4        3.31        1.21      1.58 o
  -2  13   4        9.70       13.86      2.06 o
  -1  13   4       34.58       31.78      2.87 o
   0  13   4       24.35       26.15      2.60 o
   1  13   4       17.15       18.23      1.82 o
   2  13   4       52.26       55.70      2.85 o
  -1  14   4       65.88       79.31      4.75 o
   0  14   4       10.86        6.96      2.43 o
  -7   0   5       36.10       38.39      3.02 o
  -5   0   5      864.88      846.09     12.51 o
  -3   0   5       35.76       32.66      1.88 o
  -1   0   5      372.58      440.91      6.89 o
   1   0   5     2839.96     2789.11     25.25 o
   3   0   5      672.16      649.93     10.70 o
   5   0   5      969.32      973.25     11.41 o
   7   0   5      150.45      162.20      4.82 o
  -8   1   5       71.10       65.68      2.83 o
  -7   1   5        6.26       12.00      1.41 o
  -6   1   5       39.92       41.10      2.00 o
  -5   1   5        0.35        1.05      0.65 o
  -4   1   5      121.46      119.52      2.62 o
  -3   1   5        9.18       13.98      0.88 o
  -2   1   5     1162.76     1095.22      8.57 o
  -1   1   5      209.32      167.39      2.96 o
   0   1   5      629.31      646.56      6.38 o
   1   1   5      130.17      112.08      2.58 o
   2   1   5     1971.43     1962.23     12.79 o
   3   1   5      383.68      385.29      3.98 o
   4   1   5       58.16       56.58      1.90 o
   5   1   5       69.86       68.33      1.92 o
   6   1   5      186.79      179.99      3.20 o
   7   1   5        2.42        1.23      0.78 o
  -8   2   5       36.03       37.01      2.32 o
  -7   2   5      579.58      564.63      7.73 o
  -6   2   5      143.69      144.10      4.26 o
  -5   2   5     1033.33     1017.97     10.10 o
  -4   2   5        2.09        4.50      0.77 o
  -3   2   5     3997.89     4099.87     29.24 o
  -2   2   5       60.04       70.00      1.77 o
  -1   2   5     3632.14     3583.57     21.90 o
   0   2   5      143.22      124.49      2.12 o
   1   2   5     1790.60     1831.00     11.82 o
   2   2   5      148.65      147.62      2.46 o
   3   2   5      316.61      310.59      4.12 o
   4   2   5      373.18      356.50      4.72 o
   5   2   5       33.45       30.75      1.69 o
   6   2   5       17.81       16.76      1.43 o
   7   2   5        0.99        1.15      0.89 o
  -8   3   5      127.86      128.49      3.73 o
  -7   3   5      234.19      223.11      4.60 o
  -6   3   5      454.05      436.17      6.22 o
  -5   3   5        2.01        0.60      0.67 o
  -4   3   5      434.54      428.13      5.40 o
  -3   3   5       11.29        9.78      0.86 o
  -2   3   5     1513.84     1551.65     11.61 o
  -1   3   5      799.47      797.04      7.06 o
   0   3   5      911.90      948.60      7.56 o
   1   3   5      370.65      362.12      4.62 o
   2   3   5     1457.33     1448.99     10.96 o
   3   3   5      138.81      133.80      2.64 o
   4   3   5      200.06      210.40      3.59 o
   5   3   5       13.80       16.95      1.34 o
   6   3   5      314.58      325.24      5.16 o
   7   3   5        0.50        0.68      1.08 o
  -8   4   5       14.94       12.25      3.72 o
  -7   4   5      132.37      139.73      5.19 o
  -6   4   5        0.08        0.47      0.79 o
  -5   4   5        3.82        4.45      0.93 o
  -4   4   5      207.61      206.87      4.16 o
  -3   4   5       81.60       85.88      2.27 o
  -2   4   5       52.17       47.56      1.71 o
  -1   4   5       15.51       14.39      0.97 o
   0   4   5      153.59      155.45      2.71 o
   1   4   5     1504.25     1461.14     10.86 o
   2   4   5        3.46        4.81      0.68 o
   3   4   5      421.67      423.40      5.37 o
   4   4   5        1.31        0.93      0.61 o
   5   4   5     1367.98     1343.46     12.73 o
   6   4   5       16.81       11.42      1.44 o
   7   4   5      269.34      272.73     13.68 o
  -7   5   5       98.75       99.02      4.06 o
  -6   5   5      468.90      466.58      8.49 o
  -5   5   5       69.97       71.84      3.13 o
  -4   5   5      951.21      925.54     11.66 o
  -3   5   5        1.58        1.04      0.69 o
  -2   5   5     1594.65     1590.57     13.44 o
  -1   5   5      121.91      125.49      2.48 o
   0   5   5     1636.31     1548.23     12.07 o
   1   5   5      865.78      862.53      7.52 o
   2   5   5      862.38      861.36      8.51 o
   3   5   5      275.64      277.61      4.49 o
   4   5   5      163.59      153.38      3.47 o
   5   5   5       97.93      104.19      3.06 o
   6   5   5      175.30      160.72      3.99 o
  -7   6   5      308.29      299.35      7.09 o
  -6   6   5        0.03        0.12      1.03 o
  -5   6   5      930.29      946.93     19.81 o
  -4   6   5        2.13        4.38      0.92 o
  -3   6   5     2131.96     2101.53     17.22 o
  -2   6   5      278.05      289.00      4.48 o
  -1   6   5     2391.22     2389.14     18.73 o
   0   6   5        6.91        4.34      0.74 o
   1   6   5     1369.57     1311.23     11.28 o
   2   6   5       85.06       83.20      2.39 o
   3   6   5      291.87      280.03      4.63 o
   4   6   5        9.04        8.53      1.14 o
   5   6   5       22.66       21.89      1.71 o
   6   6   5       26.87       32.30      2.13 o
  -7   7   5      125.53      120.08      6.36 o
  -6   7   5       30.03       32.31      2.58 o
  -5   7   5        8.91        8.40      1.45 o
  -4   7   5        5.76        4.96      0.99 o
  -3   7   5        7.18        6.56      1.00 o
  -2   7   5       68.81       75.22      2.63 o
  -1   7   5      853.02      850.80      9.91 o
   0   7   5       40.29       42.92      2.12 o
   1   7   5        0.19        0.22      0.59 o
   2   7   5      632.06      642.48      7.39 o
   3   7   5      148.90      148.54      3.39 o
   4   7   5      283.85      300.78      5.17 o
   5   7   5       39.85       37.10      2.20 o
   6   7   5      348.23      349.15     11.25 o
  -6   8   5       26.36       24.69      3.39 o
  -5   8   5       24.59       23.72      2.22 o
  -4   8   5        7.42        9.62      1.42 o
  -3   8   5       29.27       32.65      2.04 o
  -2   8   5        4.54        4.16      1.51 o
  -1   8   5      121.14      124.16      3.42 o
   0   8   5      100.00      103.58      3.17 o
   1   8   5      268.61      268.13      4.41 o
   2   8   5      398.44      396.02      5.69 o
   3   8   5      154.01      166.80      3.72 o
   4   8   5      223.58      207.65      4.34 o
   5   8   5      498.58      503.51      7.94 o
  -6   9   5      253.45      255.24      9.16 o
  -5   9   5       19.23       21.17      2.22 o
  -4   9   5      782.73      783.62     11.61 o
  -3   9   5       21.05       24.98      1.95 o
  -2   9   5      817.05      762.37      9.81 o
  -1   9   5        3.34        1.43      0.85 o
   0   9   5      182.98      172.03      3.83 o
   1   9   5      419.64      418.59      5.84 o
   2   9   5      198.86      193.79      3.95 o
   3   9   5       32.51       35.60      2.05 o
   4   9   5        1.30        0.14      0.75 o
   5   9   5       87.34       80.14      3.63 o
  -5  10   5      380.18      389.84      8.12 o
  -4  10   5        0.01        0.47      1.03 o
  -3  10   5     1168.73     1190.46     15.63 o
  -2  10   5       71.80       71.87      3.39 o
  -1  10   5      232.57      236.48      5.87 o
   0  10   5        1.77        2.61      0.98 o
   1  10   5      172.79      165.56      3.68 o
   2  10   5      153.99      146.29      3.55 o
   3  10   5        7.23        7.82      1.33 o
   4  10   5        1.10        1.70      0.86 o
  -5  11   5        4.99        7.90      1.89 o
  -4  11   5       42.05       41.30      3.04 o
  -3  11   5        4.18        3.06      1.25 o
  -2  11   5      120.76      118.23      4.31 o
  -1  11   5      195.94      198.73      5.55 o
   0  11   5        1.32        1.42      1.21 o
   1  11   5       35.03       37.45      3.00 o
   2  11   5      238.14      245.76      5.27 o
   3  11   5      138.85      142.06      3.77 o
   4  11   5      128.45      154.68      5.21 o
  -4  12   5       31.28       28.20      3.20 o
  -3  12   5       82.38       81.60      4.09 o
  -2  12   5       34.08       36.46      2.91 o
  -1  12   5       13.98        8.14      2.18 o
   0  12   5        5.82        7.61      1.66 o
   1  12   5      229.51      225.25      5.55 o
   2  12   5       10.95       16.34      1.79 o
   3  12   5      213.23      249.14      6.85 o
  -2  13   5      326.66      338.32     10.78 o
  -1  13   5       72.12       75.37      4.13 o
   0  13   5      259.50      255.78      7.89 o
   1  13   5      245.15      285.35     10.17 o
  -8   0   6       68.52       68.78      4.88 o
  -6   0   6     1900.08     1878.92     23.66 o
  -4   0   6      311.18      338.80      6.82 o
  -2   0   6     3323.12     3445.12     44.76 o
   0   0   6      109.38      117.56      3.05 o
   2   0   6      584.01      574.56     15.16 o
   4   0   6        6.53        3.14      1.36 o
   6   0   6        0.71        0.00      1.37 o
  -8   1   6       77.61       86.28      3.71 o
  -7   1   6      265.39      249.58      4.94 o
  -6   1   6       58.88       67.32      2.48 o
  -5   1   6      368.37      367.95      5.38 o
  -4   1   6       41.51       50.91      1.85 o
  -3   1   6      343.71      351.65      4.63 o
  -2   1   6       21.72       20.15      1.16 o
  -1   1   6      277.91      278.94      3.65 o
   0   1   6      165.88      151.72      3.13 o
   1   1   6     1072.93     1042.39      8.49 o
   2   1   6        1.05        0.69      0.54 o
   3   1   6      331.21      330.49      4.44 o
   4   1   6       31.51       30.31      1.73 o
   5   1   6      419.81      434.02      5.81 o
   6   1   6       96.66       94.58      2.89 o
  -8   2   6       19.88       22.36      3.23 o
  -7   2   6       17.55       18.34      1.62 o
  -6   2   6      137.01      123.11      3.21 o
  -5   2   6      188.69      175.50      4.06 o
  -4   2   6      159.23      166.88      3.69 o
  -3   2   6      381.69      353.36      6.17 o
  -2   2   6       85.95       83.32      2.17 o
  -1   2   6       86.36       96.17      2.09 o
   0   2   6       80.93       72.56      1.77 o
   1   2   6      200.50      199.84      3.09 o
   2   2   6     1390.14     1396.15     10.96 o
   3   2   6        0.79        0.92      0.61 o
   4   2   6     1174.19     1152.51     10.26 o
   5   2   6       11.82       15.15      1.33 o
   6   2   6      430.25      456.69      8.26 o
  -7   3   6      158.13      157.95      5.04 o
  -6   3   6        0.09        2.54      1.15 o
  -5   3   6       99.01      106.02      3.72 o
  -4   3   6      565.45      562.34      8.70 o
  -3   3   6      775.85      758.65     10.11 o
  -2   3   6      340.34      332.19      4.80 o
  -1   3   6      371.48      340.15      4.71 o
   0   3   6     1334.70     1305.85      9.99 o
   1   3   6     1775.44     1731.11     12.67 o
   2   3   6      337.38      347.62      4.48 o
   3   3   6      333.53      327.80      4.53 o
   4   3   6      260.55      262.78      4.25 o
   5   3   6      277.31      281.58      6.27 o
   6   3   6        6.61        7.25      1.26 o
  -7   4   6        0.02        1.09      1.18 o
  -6   4   6      938.67      929.65     13.23 o
  -5   4   6        0.18        1.72      1.03 o
  -4   4   6      479.04      496.71      8.18 o
  -3   4   6       95.38       97.36      2.91 o
  -2   4   6     4156.87     4159.71     32.76 o
  -1   4   6      266.44      245.15      4.04 o
   0   4   6      521.81      527.54      5.45 o
   1   4   6       90.09       83.63      2.10 o
   2   4   6     1637.78     1607.86     12.42 o
   3   4   6        3.05        4.57      0.85 o
   4   4   6       16.40       15.83      1.47 o
   5   4   6       33.44       30.07      1.98 o
   6   4   6        6.45        5.26      1.31 o
  -7   5   6      128.50      140.94      5.69 o
  -6   5   6        0.96        0.80      1.07 o
  -5   5   6       19.86       25.51      2.22 o
  -4   5   6      174.83      169.09      6.68 o
  -3   5   6      308.74      319.04      4.92 o
  -2   5   6     1234.11     1249.67     11.67 o
  -1   5   6       43.62       49.89      1.97 o
   0   5   6     2432.41     2407.67     16.51 o
   1   5   6      419.33      436.13      5.58 o
   2   5   6      731.08      738.09      8.02 o
   3   5   6      368.29      372.69      5.57 o
   4   5   6      199.94      197.36      4.15 o
   5   5   6      208.15      232.22      4.76 o
   6   5   6       11.49       11.01      1.91 o
  -7   6   6        4.29        3.26      1.71 o
  -6   6   6       53.95       59.18      3.33 o
  -5   6   6        6.69        4.75      1.33 o
  -4   6   6       42.87       37.87      2.47 o
  -3   6   6        4.69        4.18      0.91 o
  -2   6   6       52.04       57.10      2.16 o
  -1   6   6       44.73       46.39      2.52 o
   0   6   6       28.72       27.24      1.65 o
   1   6   6        1.01        2.32      0.74 o
   2   6   6      417.85      415.75      5.81 o
   3   6   6        2.48        2.87      0.86 o
   4   6   6      297.79      308.19      6.48 o
   5   6   6       25.79       27.36      2.04 o
  -6   7   6        0.01        3.63      1.35 o
  -5   7   6      382.67      376.39      7.62 o
  -4   7   6       63.21       61.43      3.57 o
  -3   7   6     1250.84     1202.53     13.17 o
  -2   7   6      288.16      284.52      5.40 o
  -1   7   6      471.41      443.97      6.89 o
   0   7   6      288.44      289.64      5.48 o
   1   7   6      593.84      556.31      7.72 o
   2   7   6      166.95      175.31      3.73 o
   3   7   6       36.32       36.86      2.03 o
   4   7   6      110.59      113.97      3.28 o
   5   7   6       87.56       96.24      3.41 o
  -6   8   6      673.08      703.76     22.64 o
  -5   8   6       43.03       38.46      3.22 o
  -4   8   6      455.49      449.58      8.89 o
  -3   8   6        1.29        1.62      1.09 o
  -2   8   6     1620.47     1579.16     16.20 o
  -1   8   6        0.27        3.18      1.25 o
   0   8   6      203.22      186.15      4.48 o
   1   8   6      126.33      122.63      3.06 o
   2   8   6      185.24      184.61      3.94 o
   3   8   6       10.42       11.34      1.29 o
   4   8   6        0.98        1.81      0.91 o
   5   8   6        7.10        7.23      2.03 o
  -5   9   6       44.88       44.14      4.27 o
  -4   9   6       30.45       33.09      2.61 o
  -3   9   6       60.06       61.84      2.90 o
  -2   9   6        3.14        4.20      1.10 o
  -1   9   6      196.30      197.46      4.72 o
   0   9   6      148.59      147.96      4.10 o
   1   9   6      118.50      132.70      3.30 o
   2   9   6       35.36       38.41      2.11 o
   3   9   6      205.86      216.72      4.56 o
   4   9   6        3.28        2.84      0.99 o
  -5  10   6        0.35        2.27      2.72 o
  -4  10   6        3.54        5.68      1.53 o
  -3  10   6       62.04       65.47      3.50 o
  -2  10   6      241.06      239.82      6.43 o
  -1  10   6       13.77       16.50      2.14 o
   0  10   6      298.47      300.26      6.13 o
   1  10   6      117.48      120.31      3.88 o
   2  10   6      396.77      413.29      6.42 o
   3  10   6       15.93       15.65      2.05 o
  -4  11   6       12.50       16.33      2.50 o
  -3  11   6      448.43      446.14      9.04 o
  -2  11   6        6.64        9.28      1.76 o
  -1  11   6      368.67      368.28      8.15 o
   0  11   6       91.64      105.59      5.44 o
   1  11   6      256.59      244.35     11.09 o
   2  11   6       84.29       96.03      3.13 o
  -2  12   6      369.07      382.75      9.79 o
  -1  12   6       56.52       65.01      4.46 o
   0  12   6       42.15       33.33      4.36 o
   1  12   6       14.07        9.07      2.64 o
  -7   0   7       67.46       71.32      3.88 o
  -5   0   7       33.72       27.60      2.43 o
  -3   0   7      251.68      233.83      7.01 o
  -1   0   7      224.35      225.22     10.30 o
   1   0   7     1227.24     1212.63     16.48 o
   3   0   7     1027.68     1068.20     16.29 o
   5   0   7      965.48      983.29     16.78 o
  -7   1   7       11.51       14.73      2.10 o
  -6   1   7      159.63      163.14      4.88 o
  -5   1   7       13.11        8.60      1.55 o
  -4   1   7      477.47      465.24      7.79 o
  -3   1   7      202.90      192.49      6.09 o
  -2   1   7      315.55      297.80      6.21 o
  -1   1   7     1194.50     1144.68     11.58 o
   0   1   7      399.65      388.97      9.63 o
   1   1   7      354.03      352.59      5.35 o
   2   1   7      302.01      306.39      7.15 o
   3   1   7      384.31      376.17      6.69 o
   4   1   7      344.54      351.99      6.17 o
   5   1   7        0.40        0.38      0.99 o
  -7   2   7      472.91      499.67      9.54 o
  -6   2   7        0.99        5.30      1.77 o
  -5   2   7      859.23      848.23     12.04 o
  -4   2   7       21.78       23.79      2.08 o
  -3   2   7      958.65     1027.58     12.74 o
  -2   2   7        2.40        5.78      1.16 o
  -1   2   7      487.39      489.76      6.68 o
   0   2   7        0.12        0.39      0.41 o
   1   2   7       77.28       72.44      2.41 o
   2   2   7        2.30        3.28      0.69 o
   3   2   7       56.92       52.15      1.98 o
   4   2   7       66.56       66.56      2.72 o
   5   2   7        9.70        7.38      1.21 o
  -7   3   7       47.68       56.37      3.89 o
  -6   3   7      367.51      367.40      7.72 o
  -5   3   7       71.48       68.55      3.28 o
  -4   3   7      413.29      388.27      7.29 o
  -3   3   7       73.99       65.22      2.87 o
  -2   3   7      257.08      266.12      4.90 o
  -1   3   7      766.28      751.64      8.17 o
   0   3   7      272.74      280.90      4.22 o
   1   3   7      655.65      672.49      7.19 o
   2   3   7      166.84      167.13      3.18 o
   3   3   7      202.70      205.21      3.71 o
   4   3   7      419.36      433.10      6.40 o
   5   3   7        2.57        0.54      0.93 o
  -7   4   7       32.75       29.05      3.12 o
  -6   4   7        0.68        0.00      0.95 o
  -5   4   7       72.28       69.92      4.05 o
  -4   4   7       37.74       35.62      2.46 o
  -3   4   7        2.15        1.73      1.09 o
  -2   4   7       75.98       74.84      2.38 o
  -1   4   7       67.65       75.00      2.36 o
   0   4   7        8.10        7.30      1.11 o
   1   4   7      159.57      156.63      3.01 o
   2   4   7       45.89       43.76      2.11 o
   3   4   7      297.12      298.73      5.04 o
   4   4   7       18.36       19.69      1.65 o
   5   4   7      565.85      562.78      7.90 o
  -6   5   7      146.61      141.53      4.79 o
  -5   5   7       27.95       30.83      2.54 o
  -4   5   7      307.28      308.34      6.63 o
  -3   5   7      364.38      368.61      7.06 o
  -2   5   7      151.66      142.75      3.35 o
  -1   5   7      724.22      737.39      9.63 o
   0   5   7      656.38      622.15     11.22 o
   1   5   7      117.08      116.46      2.88 o
   2   5   7       19.98       18.37      1.49 o
   3   5   7       64.09       67.43      2.72 o
   4   5   7      200.82      204.83      4.44 o
   5   5   7       17.00       17.96      2.27 o
  -6   6   7        1.88        1.12      1.20 o
  -5   6   7      431.80      426.09      8.37 o
  -4   6   7       57.26       51.72      3.01 o
  -3   6   7      444.29      424.48     11.11 o
  -2   6   7       47.86       45.86      2.35 o
  -1   6   7      763.22      746.21      9.61 o
   0   6   7        4.45        3.90      1.28 o
   1   6   7      150.34      148.88      3.37 o
   2   6   7      256.08      241.83      4.81 o
   3   6   7       35.71       29.50      2.02 o
   4   6   7        9.62       10.91      1.37 o
   5   6   7        0.73        1.89      1.43 o
  -6   7   7       31.95       31.82      3.93 o
  -5   7   7        0.71        1.63      2.07 o
  -4   7   7       40.63       46.82      3.37 o
  -3   7   7        1.83        1.81      0.99 o
  -2   7   7      128.11      138.02      3.92 o
  -1   7   7      222.91      247.52      5.20 o
   0   7   7      277.45      276.65      5.63 o
   1   7   7      105.49      109.71      3.55 o
   2   7   7      179.95      186.10      4.02 o
   3   7   7       89.03       87.54      2.99 o
   4   7   7      173.61      180.25      4.31 o
  -5   8   7       17.06       17.67      2.61 o
  -4   8   7      122.64      120.68      6.37 o
  -3   8   7      109.81      107.40      3.60 o
  -2   8   7       53.70       49.28      2.63 o
  -1   8   7      356.53      366.95      7.58 o
   0   8   7      330.58      299.59      6.04 o
   1   8   7      661.06      660.17      9.65 o
   2   8   7       91.55       87.47      2.91 o
   3   8   7      500.72      547.10      7.71 o
   4   8   7       68.78       70.62      8.15 o
  -4   9   7      492.69      490.34     13.02 o
  -3   9   7       97.02      103.70      3.66 o
  -2   9   7      423.40      403.43      7.29 o
  -1   9   7      182.76      202.73      5.72 o
   0   9   7      626.48      598.81      9.19 o
   1   9   7      121.39      126.58      4.09 o
   2   9   7      141.42      137.93      3.68 o
   3   9   7       71.28       74.87      3.50 o
  -4  10   7        1.29        3.26      2.91 o
  -3  10   7      392.81      394.60      8.38 o
  -2  10   7       87.08       77.84      3.39 o
  -1  10   7      158.21      158.78      4.61 o
   0  10   7       39.22       38.69      2.63 o
   1  10   7       31.77       26.43      2.35 o
   2  10   7      160.25      149.60      5.01 o
  -2  11   7       85.41       96.32      5.01 o
  -1  11   7       93.19      107.08      5.36 o
   0  11   7       80.85       73.75      5.11 o
   1  11   7      175.74      195.83     11.52 o
  -6   0   8      324.71      350.64     17.06 o
  -4   0   8      314.74      337.74     15.25 o
  -2   0   8       33.49       49.96      5.96 o
   0   0   8        1.67        3.34      2.02 o
   2   0   8      305.29      310.74     10.20 o
   4   0   8       12.58       20.13      3.07 o
  -6   1   8        1.07        1.50      2.14 o
  -5   1   8      110.88      131.63      6.86 o
  -4   1   8        0.73        0.29      1.40 o
  -3   1   8      397.64      392.18     11.27 o
  -2   1   8      278.81      301.58      9.51 o
  -1   1   8       66.34       72.11      4.63 o
   0   1   8      293.83      278.80      6.00 o
   1   1   8      264.17      259.05      4.81 o
   2   1   8      234.98      237.30      4.78 o
   3   1   8       16.03       18.02      1.78 o
   4   1   8       41.93       41.37      2.52 o
   5   1   8      196.21      209.37      8.34 o
  -6   2   8       15.47       12.10      1.88 o
  -5   2   8       23.25       20.58      2.15 o
  -4   2   8      319.83      292.76      6.40 o
  -3   2   8       38.73       36.44      2.86 o
  -2   2   8      177.19      164.04      6.82 o
  -1   2   8       19.66       19.27      2.90 o
   0   2   8     1416.11     1434.72     16.72 o
   1   2   8       21.76       23.28      1.76 o
   2   2   8      260.38      275.61      5.20 o
   3   2   8       49.69       47.47      2.51 o
   4   2   8      887.38      943.03     11.58 o
  -6   3   8       20.85       26.03      4.89 o
  -5   3   8      194.27      190.33      5.42 o
  -4   3   8       66.30       60.16      3.14 o
  -3   3   8     1046.04     1010.44     15.47 o
  -2   3   8      222.52      217.35      7.35 o
  -1   3   8      242.87      243.81      4.48 o
   0   3   8      510.51      480.28      9.48 o
   1   3   8      643.38      630.38      8.07 o
   2   3   8       74.97       73.44      2.91 o
   3   3   8       25.10       24.74      2.21 o
   4   3   8        0.17        1.23      1.11 o
  -6   4   8      369.69      397.21      9.58 o
  -5   4   8        5.86        5.31      1.43 o
  -4   4   8     1013.21      996.12     13.72 o
  -3   4   8       62.82       72.15      3.33 o
  -2   4   8      699.94      692.18     10.37 o
  -1   4   8        8.72        6.01      1.13 o
   0   4   8      396.59      395.68      6.02 o
   1   4   8       10.54       10.23      1.58 o
   2   4   8       46.23       38.57      2.01 o
   3   4   8        7.46        5.79      1.09 o
   4   4   8        7.06        7.91      1.41 o
  -6   5   8       13.60       18.17      2.71 o
  -5   5   8       29.52       35.39      2.84 o
  -4   5   8       72.80       74.82      3.51 o
  -3   5   8      590.50      588.50      9.81 o
  -2   5   8      146.05      152.33      5.23 o
  -1   5   8       61.21       61.72      2.76 o
   0   5   8      100.53      100.31      3.39 o
   1   5   8      533.50      556.18      8.48 o
   2   5   8       55.37       59.23      2.44 o
   3   5   8       99.85      100.68      3.14 o
   4   5   8        2.91        1.29      1.09 o
  -5   6   8        1.97        0.58      1.38 o
  -4   6   8       34.36       37.51      3.18 o
  -3   6   8       37.32       36.82      3.12 o
  -2   6   8        1.32        3.35      1.21 o
  -1   6   8      187.85      185.11      4.61 o
   0   6   8      336.22      353.98      6.59 o
   1   6   8      201.09      197.40      4.91 o
   2   6   8      178.11      197.08      4.24 o
   3   6   8       46.22       46.53      2.40 o
  -5   7   8       45.23       48.17      6.14 o
  -4   7   8       30.68       27.94      3.64 o
  -3   7   8      170.22      157.73      5.74 o
  -2   7   8      452.41      465.81      7.73 o
  -1   7   8       15.40       18.55      1.94 o
   0   7   8      339.77      331.33      6.55 o
   1   7   8      175.29      185.50      4.87 o
   2   7   8      100.64       97.64      3.93 o
   3   7   8       15.85       19.12      2.03 o
  -4   8   8      212.25      217.05      7.18 o
  -3   8   8        0.17        1.22      1.35 o
  -2   8   8       63.20       67.07      3.12 o
  -1   8   8       16.86       22.54      2.13 o
   0   8   8       71.68       68.39      3.20 o
   1   8   8       74.79       72.22      3.29 o
   2   8   8        4.45        8.03      1.63 o
  -3   9   8       77.40       79.93      5.48 o
  -2   9   8       21.94       26.81      2.62 o
  -1   9   8      138.94      141.86      4.42 o
   0   9   8       42.69       41.59      2.84 o
   1   9   8      321.56      343.26      7.13 o
  -1  10   8       36.52       32.21      2.94 o
  -5   0   9       12.81       26.26      5.99 o
  -3   0   9      207.69      166.70     10.70 o
  -1   0   9      395.83      391.52     15.83 o
   1   0   9      726.98      693.02     15.19 o
   3   0   9      325.81      363.22      9.49 o
  -5   1   9        4.19        2.88      2.61 o
  -4   1   9      194.61      198.56      8.67 o
  -3   1   9       74.23       73.82      5.39 o
  -2   1   9      219.16      211.60      8.30 o
  -1   1   9      415.89      398.69     14.57 o
   0   1   9      152.46      167.95      7.07 o
   1   1   9      160.09      144.09      5.43 o
   2   1   9       81.74       91.80      3.78 o
   3   1   9      139.54      136.59      4.31 o
  -5   2   9      261.67      273.69     15.12 o
  -4   2   9        6.36        5.26      2.20 o
  -3   2   9      509.28      496.76     18.20 o
  -2   2   9       14.78       12.71      2.65 o
  -1   2   9       82.77       73.10      7.32 o
   0   2   9       10.02        9.11      2.04 o
   1   2   9       26.73       28.92      2.48 o
   2   2   9       54.78       53.35      2.87 o
   3   2   9       11.30       12.64      2.19 o
  -5   3   9       15.73       15.45      5.17 o
  -4   3   9      214.20      229.04      9.30 o
  -3   3   9       48.62       53.90      4.77 o
  -2   3   9      354.87      323.03     10.35 o
  -1   3   9       50.40       53.34      5.56 o
   0   3   9      433.99      415.23      9.26 o
   1   3   9       15.72       14.77      2.29 o
   2   3   9      406.78      408.97      7.67 o
   3   3   9        4.26        3.60      1.60 o
  -5   4   9       23.61       22.53      2.81 o
  -4   4   9        0.19        0.34      1.20 o
  -3   4   9       61.63       55.05      3.63 o
  -2   4   9        1.77        3.36      1.46 o
  -1   4   9      448.31      460.82     18.12 o
   0   4   9       22.31       20.30      3.23 o
   1   4   9      568.71      579.15     11.98 o
   2   4   9       15.59       16.63      2.22 o
   3   4   9      513.29      522.39     11.85 o
  -4   5   9      178.35      215.23      8.23 o
  -3   5   9        1.89        4.75      1.60 o
  -2   5   9      120.80      129.73      5.05 o
  -1   5   9      105.66       98.54      5.43 o
   0   5   9      187.45      203.28      5.64 o
   1   5   9        6.56        3.33      1.33 o
   2   5   9       33.19       35.22      4.40 o
  -4   6   9        0.70        0.23      1.58 o
  -3   6   9      223.61      237.21      7.25 o
  -2   6   9       77.33       81.72      4.29 o
  -1   6   9       82.28       81.45      3.70 o
   0   6   9        8.32        5.56      1.28 o
   1   6   9        7.92        5.08      1.34 o
   2   6   9       12.15        6.86      1.93 o
  -3   7   9      119.56      142.12     19.71 o
  -2   7   9       85.61       70.85      4.20 o
  -1   7   9       58.02       64.49      3.19 o
   0   7   9      101.57      103.26      3.81 o
   1   7   9        0.61        0.35      1.24 o
  -1   8   9       91.64       97.48      4.26 o
  -2   0  10       34.93       42.71      6.47 o
   0   0  10       41.92       52.14      6.81 o
  -3   1  10       30.38       38.02      4.92 o
  -2   1  10      167.18      165.57      8.76 o
  -1   1  10      265.21      242.09      9.33 o
   0   1  10       48.20       48.38      4.73 o
   1   1  10      119.90      125.45      6.69 o
  -3   2  10        0.01        1.09      3.31 o
  -2   2  10      103.48       98.52      6.34 o
  -1   2  10        3.74        3.63      2.62 o
   0   2  10      669.13      663.64     15.94 o
   1   2  10        2.87        4.21      2.01 o
  -3   3  10      172.05      200.91     12.44 o
  -2   3  10       32.07       39.48      6.04 o
  -1   3  10      224.57      220.06     10.22 o
   1   3  10       49.76       49.78      6.51 o
 
